# Supplementary material for: Primary, Secondary and Exploratory Endpoints in Phase 2 and 3 Clinical Trials with Novel Therapies in MASH Cirrhosis: A Systematic Review
Source: J Clin Med. 2026 Mar 30;15(7):2621. doi: 10.3390/jcm15072621 (PMC13072918; doi:10.3390/jcm15072621)
Supplement: Supplementary file 1 [file jcm-15-02621-s001.zip]

Archive with 1 entries (1 files):
- jcm-4161321-supplementary.pdf
